# Supplementary material for: Improving Adherence to Myofunctional Therapy in the Treatment of Sleep-Disordered Breathing
Source: J Clin Med. 2021 Dec 9;10(24):5772. doi: 10.3390/jcm10245772 (PMC8707643; doi:10.3390/jcm10245772)
Supplement: Supplementary file 1 [file jcm-10-05772-s001.zip]

Archive with 1 entries (1 files):
- jcm-1491761-supplementary.mp4
